# Supplementary material for: Quantification of Allyl Methyl Sulfide, Allyl Methyl Sulfoxide, and Allyl Methyl Sulfone in Human Milk and Urine After Ingestion of Cooked and Roasted Garlic
Source: Front Nutr. 2020 Sep 18;7:565496. doi: 10.3389/fnut.2020.565496 (PMC7531236; doi:10.3389/fnut.2020.565496)
Supplement: Supplementary file 1 [file Table_1.XLSX]

## Sheet: Urine
Sample	Gender of donor	Thermal treatment of garlic	Sampling time [h]	Sample volume [ml]	Creatinine concentration [mg/dL]	AMS concentration [µg/kg]	AMS concentration [µg/mmol creatinine]	AMSO concentration [µg/kg]	AMSO concentration [µg/mmol creatinine]	AMSO2 concentration [µg/kg]	AMSO2 concentration [µg/mmol creatinine]
UR1-1	male	roasted	0	50	83.0151	0.347908	0.0474084	4.1799	0.569583	13.2431	1.8046
UR1-2	male	roasted	0.5	50	15.6784	0.305258	0.220249	6.59214	4.75634	10.0286	7.23577
UR1-3	male	roasted	1	50	24.3216	0.879122	0.408888	92.8973	43.2075	55.0204	25.5905
UR1-4	male	roasted	2	50	66.9347	1.78601	0.301843	126.825	21.4339	104.833	17.7173
UR1-5	male	roasted	3.96667	50	68.9447	1.37479	0.22557	117.694	19.3108	147.02	24.1226
UR1-6	male	roasted	6	50	108.543	1.02868	0.107208	83.764	8.7298	162.921	16.9795
UR1-7	male	roasted	8.38333	50	78.593	0.86638	0.124702	36.1816	5.20777	142.587	20.5231
UR1-8	male	roasted	24	50	135.879	0.333012	0.0277239	5.99945	0.499465	30.7781	2.56233
UR2-1	male	roasted	0	9	164.422	0.306419	0.0210816	0.229224	0.0157706	2.09094	0.143856
UR2-2	male	roasted	0.5	20	206.633	0.337674	0.0184861	4.10657	0.224816	2.1191	0.116011
UR2-3	male	roasted	1	15	258.894	0.556271	0.0243059	20.2081	0.88298	26.2067	1.14509
UR2-4	male	roasted	2	50	130.05	1.48516	0.129184	52.1419	4.53548	46.6566	4.05835
UR2-5	male	roasted	4	50	124.221	1.20215	0.109474	72.9456	6.64281	101.244	9.21979
UR2-6	male	roasted	6	50	228.543	0.730319	0.0361487	39.3422	1.94733	92.9665	4.60158
UR2-7	male	roasted	8	50	189.749	0.611306	0.0364441	20.6456	1.23082	75.2128	4.48395
UR2-8	male	roasted	23.5	50	193.769	0.295784	0.0172679	2.15924	0.126056	12.472	0.728117
UR3-1	female	roasted	0	16	390.754	0.276251	0.0079974	2.76442	0.0800294	15.0602	0.43599
UR3-2	female	roasted	0.5	50	18.8945	0.546836	0.327393	23.1567	13.8641	16.244	9.72538
UR3-3	female	roasted	1	50	31.3568	0.957424	0.345398	87.9314	31.722	28.5274	10.2915
UR3-4	female	roasted	2	50	38.191	2.25724	0.668597	153.523	45.4738	92.1456	27.2937
UR3-5	female	roasted	4	20	311.558	1.66531	0.0604651	218.07	7.91779	169.28	6.14633
UR3-6	female	roasted	6.16667	40	234.975	1.42461	0.0685841	168.132	8.09423	228.219	10.987
UR3-7	female	roasted	8	33	267.538	1.16977	0.049461	98.5638	4.16754	236.733	10.0097
UR3-8	female	roasted	24.1667	50	34.5729	0.300132	0.098203	7.19003	2.35257	56.891	18.6147
UR4-1	male	roasted	0	50	372.06	0.251562	0.00764857	0.0691585	0.00210271	0.0934559	0.00284146
UR4-2	male	roasted	0.5	26	191.96	0.879511	0.0518297	101.747	5.99595	33.7827	1.99082
UR4-3	male	roasted	1	50	63.9196	2.20424	0.390097	239.978	42.4702	143.92	25.4703
UR4-4	male	roasted	2	50	40.603	0.656287	0.182845	108.021	30.0952	143.457	39.968
UR4-5	male	roasted	4	50	115.98	1.20132	0.117172	100.819	9.83348	202.494	19.7505
UR4-6	male	roasted	6	50	101.91	0.624643	0.069337	48.1339	5.34299	144.433	16.0325
UR4-7	male	roasted	8	50	111.357	0.345347	0.0350822	9.47499	0.96252	47.498	4.8251
UR4-8	male	roasted	24	37	250.854	0.303237	0.0136744	3.14356	0.141758	10.09	0.455008
UR5-1	male	roasted	0	50	95.0754	0.266357	0.0316916	0	0	5.59017	0.665127
UR5-2	male	roasted	0.5	50	16.4824	0.495417	0.340015	11.7186	8.04269	12.243	8.40261
UR5-3	male	roasted	1	50	13.8693	0.701768	0.572382	52.0898	42.4859	37.7542	30.7934
UR5-4	male	roasted	2	50	17.0854	0.698795	0.462671	39.9348	26.4407	53.2159	35.2341
UR5-5	male	roasted	4	50	46.0302	0.743024	0.182603	28.9422	7.11274	66.4283	16.3252
UR5-6	male	roasted	6	50	62.3116	0.59172	0.107422	16.2215	2.94489	77.1293	14.0023
UR5-7	male	roasted	8	48	32.5628	0.387543	0.134631	5.84134	2.02926	60.7929	21.1193
UR5-8	male	roasted	24	45	18.6935	0.233977	0.141589	0.140591	0.0850774	1.61427	0.976866
UR6-1	male	roasted	0	50	76.9849	0.301424	0.0442914	1.69098	0.248474	1.20641	0.177271
UR6-2	male	roasted	0.6	50	103.518	0.48328	0.0528119	26.4558	2.89104	8.43679	0.921957
UR6-3	male	roasted	1.1	50	22.7136	0.680314	0.338822	55.2313	27.5073	26.6263	13.2609
UR6-4	male	roasted	2.1	50	47.4372	1.30631	0.311511	112.436	26.8122	84.8804	20.2412
UR6-5	male	roasted	4.1	50	44.6231	1.12242	0.28454	3.18312	0.806939	108.398	27.4794
UR6-6	male	roasted	6.1	50	98.0905	1.31479	0.151627	76.4707	8.81893	59.8657	6.90397
UR6-7	male	roasted	8.1	50	31.5578	0.633242	0.226992	26.2885	9.42337	99.4656	35.6545
UR6-8	male	roasted	23.1167	50	204.623	0.327492	0.0181048	4.21303	0.23291	23.3232	1.28938
UC1-1	male	cooked	0	50	98	0.228962	0.0264293	0	0	0.263475	0.0304132
UC1-2	male	cooked	0.5	50	16.7826	0.279757	0.188568	9.8674	6.65106	3.83828	2.58717
UC1-3	male	cooked	1	50	26.2609	0.297917	0.128332	10.5288	4.53542	0.0787324	0.033915
UC1-4	male	cooked	2	50	20.8696	0.347059	0.188121	15.8198	8.57502	5.11922	2.77484
UC1-5	male	cooked	3.98333	50	74.6957	0.438914	0.0664709	22.6793	3.43465	14.7919	2.24015
UC1-6	male	cooked	6	50	78.9565	0.441968	0.0633214	12.3998	1.77654	11.9466	1.71161
UC1-7	male	cooked	8	50	39.4783	0.287214	0.0822991	5.60007	1.60466	11.7379	3.36341
UC1-8	male	cooked	24.2333	50	79.913	0.246901	0.0349505	2.97105	0.420571	0.697098	0.0986788
UC2-1	male	cooked	0	50	51.3043	0.229028	0.050499	0	0	0.0241423	0.00532319
UC2-2	male	cooked	0.516667	50	15.913	0.2754	0.195775	2.61726	1.86055	3.92163	2.7878
UC2-3	male	cooked	1	50	18.6087	0.304625	0.185182	9.10035	5.5321	0.907519	0.55168
UC2-4	male	cooked	2	50	20.7826	0.354059	0.192718	12.3557	6.72538	7.2821	3.96373
UC2-5	male	cooked	4	50	95.1304	0.450233	0.0535384	16.0822	1.91238	10.5469	1.25416
UC2-6	male	cooked	6.33333	50	154.435	0.362697	0.0265673	7.42078	0.543565	14.0669	1.03039
UC2-7	male	cooked	7.33333	50	115.913	0.278646	0.0271937	7.29196	0.711639	16.7345	1.63316
UC2-8	male	cooked	24	50	346.783	0.393721	0.0128434	0.51331	0.0167444	1.84627	0.0602263
UC3-1	female	cooked	0	50	70.8696	0.238888	0.0381313	0.094583	0.0150974	3.12229	0.498381
UC3-2	female	cooked	0.5	50	13.1304	0.304396	0.262245	9.48138	8.16846	4.7862	4.12344
UC3-3	female	cooked	1.08333	50	19.3043	0.455985	0.267204	21.6818	12.7054	6.07568	3.56031
UC3-4	female	cooked	2	50	28.1739	0.32121	0.12897	28.2101	11.3268	13.5871	5.45539
UC3-5	female	cooked	4	50	75.2174	0.364424	0.0548071	22.0572	3.31727	16.2086	2.43767
UC3-6	female	cooked	6.08333	50	38.6087	0.484532	0.141966	20.0113	5.86325	27.5451	8.07063
UC3-7	female	cooked	7.91667	50	71.3043	0.300814	0.0477232	14.0987	2.23671	24.7255	3.92263
UC3-8	female	cooked	23.9167	13	194.783	0.277275	0.0161031	3.77369	0.219161	14.1708	0.822986
UC4-1	male	cooked	0	29	316.696	0.303923	0.010856	1.20849	0.0431665	3.40865	0.121755
UC4-2	male	cooked	0.5	19	342.609	0.465907	0.0153833	7.15396	0.236209	9.34879	0.308677
UC4-3	male	cooked	1	17	290.522	0.75135	0.0292557	24.5729	0.95681	13.5653	0.528199
UC4-4	male	cooked	2	27	246.348	0.703672	0.0323124	26.267	1.20617	26.4482	1.21449
UC4-5	male	cooked	4	50	264.261	0.869802	0.0372336	21.476	0.919324	31.3632	1.34257
UC4-6	male	cooked	6	50	268	0.640353	0.0270292	22.6443	0.955812	38.6266	1.63042
UC4-7	male	cooked	8	50	275.652	0.53996	0.0221589	15.1927	0.62348	42.1336	1.72908
UC4-8	male	cooked	24	39	302.348	0.333847	0.0124908	3.27502	0.122533	10.705	0.400522
UC7-1	female	cooked	0	50	68.716	0.0574274	0.00945387	0	0	4.39496	0.723511
UC7-2	female	cooked	0.5	50	35.4864	0.80715	0.2573	1.72623	0.550282	5.32015	1.69594
UC7-3	female	cooked	1	50	30.428	0.44965	0.167166	18.7925	6.98647	4.79353	1.78209
UC7-4	female	cooked	2	50	21.0117	1.14352	0.615645	27.9334	15.0387	17.5235	9.43425
UC7-5	female	cooked	3.75	50	34.5525	1.08401	0.354897	25.9785	8.50516	26.8955	8.80538
UC7-6	female	cooked	6	50	34.6304	0.545567	0.178213	2.4563	0.802367	20.1519	6.58273
UC7-7	female	cooked	8	50	33.7743	0.660968	0.221382	3.3158	1.11058	26.4191	8.84868
UC7-8	female	cooked	24	30	196.576	0.506895	0.0291699	0.613941	0.0353301	14.5212	0.83564
UC6-1	male	cooked	0	50	168.174	0.279857	0.0188246	0.833205	0.0560456	5.36914	0.361155
UC6-2	male	cooked	0.5	50	45.6522	0.385949	0.0956348	10.9036	2.70183	16.235	4.02289
UC6-3	male	cooked	1	50	19.8261	0.480205	0.273992	16.5583	9.44772	12.6757	7.23239
UC6-4	male	cooked	2	50	28.4348	0.481956	0.191737	19.2576	7.66124	20.2599	8.06
UC6-5	male	cooked	4.03333	50	146.435	0.739707	0.057143	26.0715	2.01405	38.3569	2.96311
UC6-6	male	cooked	6	50	28.5217	0.386201	0.153174	12.3885	4.91348	34.4078	13.6467
UC6-7	male	cooked	8	50	71.913	0.40808	0.0641927	11.531	1.81388	35.5982	5.59975
UC6-8	male	cooked	24	50	147.739	0.297775	0.0228003	2.97865	0.228072	14.2193	1.08875

## Sheet: Milk
	Thermal treatment of garlic	Sampling time [h]	Sample mass [g]	AMS concentration [µg/kg]	AMSO concentration [µg/kg]	AMSO2 concentration [µg/kg]
MR1_1	roasted	0	30.0428	0.0643428	1.63801	5.40206
MR1_2	roasted	3.5	40.307	1.24746	36.3489	76.7303
MR1_3	roasted	6.25	28.7856	0.915922	16.9397	76.5074
MR1_4	roasted	8.66667	43.198	0.574937	18.8257	65.8988
MR2_1	roasted	0	16.7724	0.00581996	0	23.2108
MR2_2	roasted	2	28.3801	2.26401	30.044	45.8076
MR2_3	roasted	4.25	21.2294	0.415636	4.56609	43.0113
MR2_4	roasted	6.5	13.9045	0.584018	1.71014	26.9933
MR3_1	roasted	0	15.1495	0.00568538	0	0
MR3_2	roasted	1.75	14.0888	0.362541	27.1184	6.03613
MR3_3	roasted	3.75	14.3717	1.05608	31.8725	53.6008
MR3_4	roasted	5.75	17.0179	2.28364	28.9063	48.0161
MR4_1	roasted	0	25.248	0.00568564	0	0
MR4_2	roasted	1.41667	37.829	4.66977	45.3056	25.3177
MR4_3	roasted	4.66667	39.8085	2.34788	14.7005	49.48
MR4_4	roasted	7	37.9916	2.83	21.897	63.0372
MC1_1	cooked	0	39.5232	0.0369406	0	0.00728231
MC1_2	cooked	3.5	29.0525	0.255886	9.52744	6.66793
MC1_3	cooked	6.5	36.4511	0.129846	4.85992	9.10279
MC1_4	cooked	9	34.7685	0.198039	3.08799	14.4008
MC2_1	cooked	0	24.2206	0.00568974	0	0
MC2_2	cooked	1	13.6192	0.449217	19.1674	40.2505
MC2_3	cooked	3.75	22.6884	1.02206	6.33852	9.03297
MC2_4	cooked	5.83333	13.1519	0.00567572	1.60593	14.1342
MC3_1	cooked	0	24.8421	0.00577854	0	0.552865
MC3_2	cooked	2	27.634	1.5249	20.2737	11.6255
MC3_3	cooked	4	19.547	0.996164	10.3014	20.9259
MC4_1	cooked	0	35.3593	0.00574216	0	0
MC4_2	cooked	2	26.5188	1.08489	11.5657	3.5253
MC4_3	cooked	4	29.6689	0.375934	8.26654	13.0999
MC4_4	cooked	6	33.5279	0.694209	3.99277	12.3412
